# Supplementary material for: Hyaluronic Acid Ultra-Porous Scaffolds Reinforced with Low Quantities of Graphene Oxide: Influence on the Delivery of Curcumin and Bacterial Inhibition
Source: Nanomaterials (Basel). 2025 May 14;15(10):735. doi: 10.3390/nano15100735 (PMC12114591; doi:10.3390/nano15100735)
Supplement: Supplementary file 1 [file nanomaterials-15-00735-s001.zip]

Archive with 1 entries (1 files):
- nanomaterials-3558546-supplementary.pdf
